# Supplementary material for: Type I IFN–dependent FcγRIV signaling in murine monocytes promotes lethal anaphylaxis during viral infections
Source: J Clin Invest. 2026 Feb 16;136(4):e192371. doi: 10.1172/JCI192371 (PMC12904709; doi:10.1172/JCI192371)
Supplement: Supporting data values [file jci-136-192371-s217.xlsx]

## Sheet: Figure1B
	Survival							Body Temperature
Time	WT (naive) + BSA	FcγRIV-/- (naive) + BSA	WT (LCMV) + BSA	FcγR-/- (LCMV) + BSA	FcγRIV-/- (LCMV) + BSA	WT (LCMV) + BSA (w/o IgG anti-BSA)		Time	WT (naive) + BSA									FcγRIV-/- (naive) + BSA									WT (LCMV) + BSA										FcγR-/- (LCMV) + BSA									FcγRIV-/- (LCMV) + BSA
20			1					0	0	0	0	0	0	0	0			0	0	0	0	0	0	0			0	0	0	0	0	0	0	0	0		0	0	0	0	0	0	0	0		0	0	0	0
20			1					10	0	0	0	0	-1.5	0	-2.5			-0.5	0	0	0	-0.5	-1	-0.5			-2.5	-2.5	-1.3	-2.5	-2.3	-2.3	-2	-1.5	-1		0	0	0	0	0.5	-0.5	-0.5	0		-2.5	-2.5	-1.4	-0.5
20			1					20	-1.5	-1.5	-1.5	-0.5	-2.5	-1.5	-2.5			0.5	-3.5	-2.5	-1.5	-2.5	-3.5	-2.5			-4.5	-3.5	-4.5	-5.5	-4.5	-4.5	-5	-6.5	-3		0.5	-0.5	-0.5	-0.5	1	-1	-0.5	0		-4.5	-4.4	-5.5	-0.4
20			1					30	-1.5	-2.5	-0.5	-1.5	-2.5	-0.5	0			-3.5	-1.5	0.5	-1	-1.5	-3.5	-2.5			-5	-6.5	-6.5	-6.5	-6.5	-6.5	-6.5	-6.5	-4.9		0.3	-0.4	-0.5	0	0.5	-0.8	-0.5	0		-6.5	-6.5	-6.5	-1.5
25			1					40	0	0	0.5	0	-4.5	-0.5	0			-1	-1.5	-0.5	-0.5	0	-0.5	-0.5													0	0	0.5	0	0.5	-0.9	-0.5	0					0
25			1
25			1		1
25			1		1
30			1		1
58		0
58		0
58		0
58		0
58		0
58		0
58		0
60	0				0
60	0				0
60	0				0
60	0				0
60	0				0
60	0				0
60	0
56				0
56				0
56				0
56				0
56				0
56				0
56				0
56				0
55						0
55						0
55						0
55						0
55						0
[truncated: 55 more columns]

## Sheet: Figure 1D
	Survival									Temperature
	WT (naive) + Isotype	WT (naive) + 9E9	WT (LCMV) + Isotype	WT (LCMV) + 9E9	FcγRIV-/- (LCMV) + 9E9	FcγRIV-/- (LCMV) + Isotype				WT (naive) + Isotype										WT (naive) + 9E9										WT (LCMV) + Isotype										WT (LCMV) + 9E9
20				1						0	0	0	0	0	0	0	0	0		0	0	0	0	0	0	0	0	0		0	0	0	0	0	0	0				0	0	0	0	0	0	0	0	0	0
20				1						0.5	0	0	0	-1	0	0.5	-0.5	-1		-1.5	-2	-1	-0.5	0	-1	0	-0.5	-1		0	0	0	0	0	0	0				-2.5	-3	-2.5	-1	-3.5	-1.5	-2	-2.5	-2	-2.5
20				1						0.5	-1	-0.5	-1	-1	-1	0	-0.5	-1		-2	-1	0	-0.5	-1	-0.9	-1	-0.5	-0.5		0	0	0	0	0	0	0				-4	-3.5	-4	-3.5	-3	-3.5	-5	-2.5	-4.5	-3.5
20				1						0.5	-0.5	0	0	-0.5	0	0	-1	0		0	0	0	-0.5	0	0	-1	-0.5	0		0	0	-0.5	-0.5	0	0	-1				-6.5	-6.5	-6	-5.5	-6.5	-6.5	-6	-6.5	-5.5	-6
20				1						0.5	-0.5	0	0	-0.5	0	0	-1	0		0	0	0	-0.5	0	0	-1	-0.5	0		0	0	0	-0.5	0	0	0
20				1
20				1
20				1
30				1
30				1
30				1
30				1
30				1
30				1
30				1
35
52.5	0
52.5	0
52.5	0
52.5	0
52.5	0
52.5	0
52.5	0
52.5	0
52.5	0
57.5			0
57.5			0
57.5			0
57.5			0
57.5			0
57.5			0
57.5			0
57.5			0
57.5			0
55		0
55		0
55		0
55		0
55		0
55		0
55		0
55		0
55		0
60					0
60					0
60					0
60					0
60					0
60					0
60					0
60					0
60					0
60
56.5						0
56.5						0
56.5						0
56.5						0
56.5						0
56.5						0
56.5						0
56.5						0
56.5						0

## Sheet: Figure 2A
	Naive + Isotype							Naive + 9E9							Infected + Isotype									Infected + 9E9
IFN-ү (pg/mL)	1.99	1.99	1.99	1.99	1.99	1.99		1.99	1.99	1.99	1.99	1.99	1.99		407.07	378.77	541.52	723.57	191.65	316.35	158.95	167.11		318.22	351.51	370.68	437.9	484.93	284.07	435.67	355.51
IFN-α (pg/mL)	15.98	10.46	85.43	4.985	39.54	4.985		43.24	19.96	4.985	24.54	4.985	44.54		15309.8	15547.7	18000	15484.4	14647.1	14737.7	15236.8	18000		16594.5	16985.4	16672	16934	19000	18100	18000	18300
IFN-β (pg/mL)	33.235	33.235	33.235	33.235	33.235	33.235		33.235	33.235	33.235	33.235	33.235	33.235		243.12	270	331.73	689.3	420.99	301.94	274.28	298.5		278.01	547.72	270.53	349.51	659.31	709.34	768.29	862.59
IL-6 (pg/mL)	4.15	4.15	4.15	4.15	13.11	4.15		4.15	4.15	4.15	4.15	4.15	43.64		75.48	101.56	79.41	175.29	149.09	115.25	97.55	117.46		145.7	2241.19	1023.16	1472.37	1824.43	4430.54	3936.98	5294
TNF-α (pg/mL)	14.27	6.63	6.63	6.63	6.63	6.63		6.63	6.63	24.01	6.63	6.63	21.54		57.95	60.95	82.87	74.56	121.78	59.7	60.7	52.19		80.43	267.49	201.1	218.19	790.85	692.11	670.52	580.95
MCP-1 (pg/mL)	35.955	35.955	35.955	35.955	35.955	35.955		35.955	35.955	35.955	35.955	35.955	35.955		655.19	979.26	1752.55	1466.24	1781.07	1524.16	2517.31	2134.5		2233.63	1647.25	2822.85	3086.44	2638.26	2750	4225.78	2984.32
KC (pg/mL)	9.88	28.74	43.69	28.31	9.88	9.88		59.63	100.61	9.88	44.45	33.27	56.41		53.5	52.13	58.66	45.96	118.87	163.5	105.54	97.08		184.19	230.79	232.82	222.23	1051.56	1248.13	2419.76	1608.92
IP-10 (pg/mL)	51.1	55.39	98.43	123.81	74.62	83.93		101.03	86.5	105.34	77.25	121.58	235.75		4537.75	4332.39	5057.38	4421.18	5052.3	4876.25	3910.6	4665.21		5043.4	6840.17	4925.59	5034.88	9901.92	9001.96	7003.18	8178.5
IL-10 (pg/mL)	17.6	17.6	17.6	17.6	17.6	17.6		17.6	17.6	17.6	17.6	17.6	17.6		183.832	178.084	191.235	136.162	124.814	145.374	159.657	150.182		187.547	623.462	605.236	134.518	1886.51	1166.38	1051.16	1253.06

## Sheet: Figure 3A
Time	Survival							Temperature
	Ifng+/++ 9E9	Ifng-/-+ 9E9	Ifng+/+ + Isotype	Ifng-/-+ Isotype			Time	Ifng+/++ 9E9										Ifng-/-+ 9E9									Ifng+/+ + Isotype									Ifng-/-+ Isotype
25	1						0	0	0	0	0	0	0	0	0	0		0	0	0	0	0	0	0	0		0	0	0	0	0	0				0	0	0	0	0	0	0	0
25	1	1					10	-2	-1	-1.9	-2.3	-1.5	-2.5	-2.5	-1.5	-2.5		-3	-3	-4	-1.5	-2.8	-2.8	-4	-2.5		0	0	-0.5	-0.5	0	0				0.5	-1	-1	-0.5	-0.2	-1.5	0	0
25	1	1					20	-3	-3.5	-5	-5.5	-1	-3.2	-4.5	-3	-2.2		-4	-5	-4	-4.5	-5.8	-3	-4	-5.2		0	0	0	-0.5	0	0				0.5	0	0	0	0	0	0	0
30	1	1					30	-6	-3.5	-7	-6.5	-6	-5	-6.5	-5.5	-5		-7	-5	-6	-1.5	-6.8	-9	-6	-6.3		0	-0.5	-0.5	0	0	0				-0.2	0	0	-0.5	0	-1	0	0
35	1	1					40																				0	0	0	0	0	0				-0.2	0	0	-0.5	0	-1	0	0
35	1	1
35	1	1
30		1
30		1
30
30
30	1
30	1
60			0
60			0
60			0
60			0
60			0
60			0
60			0
60			0
58.5				0
58.5				0
58.5				0
58.5				0
58.5				0
58.5				0
[truncated: 31 more columns]

## Sheet: Figure 3B
	Survival							Temperature
	WT (LCMV) + 9E9	Ifnar1−/− (LCMV) + 9E9	Ifnar1−/− (LCMV) + Isotype	WT (LCMV) + Isotype			Time	WT (LCMV) + 9E9											Ifnar1−/− (LCMV) + 9E9										Ifnar1−/− (LCMV) + Isotype										WT (LCMV) + Isotype
25		1					0	0	0	0	0	0	0	0	0	0	0		0	0	0	0	0	0	0	0	0		0	0	0	0	0	0	0	0	0		0	0	0	0	0	0	0	0	0
25		1					10	-1	-1	-2.5	-2.3	-2	-2	-2.3	-2	-2	-3		-1	0	-0.5	-0.5	0	-1	0	-0.5	-0.5		-0.2	-1	-1	-0.5	-0.2	-0.2	-1	0	0		-0.5	-0.5	0	0	0	-0.5	-0.3	0	-0.5
25		1					20	-3	-4	-5.5	-6	-5	-5.5	-5	-4.5	-5.5	-4.2		-1	0	-1	-0.5	-1	-1	0	-1	-0.5		0.5	0	0	0	-0.6	-0.3	0	0	0		0	0	0	-0.7	-0.3	-0.5	-0.7	0	-0.5
25		1					30	-5.5	-7.1	-7.5	-7	-6	-7	-7	-6	-5.8	-5.5		0.8	0.5	-0.5	0	0.5	0	-0.3	-0.5	0		-0.2	0	0	-0.5	0	-1	0	-0.5	0		0.5	0.5	-0.1	0	-0.3	-0.5	0	-0.3	-0.5
30		1					40												0	0	-0.5	0	0	0	0	-0.5	0		-0.2	0	0	-0.5	0	-1	0	-0.5	0		-0.1	0	-0.1	0	-0.3	-0.5	0	-0.3	-0.5
30		1
30		1
25		1
25		1
35		1
60			0
60			0
60			0
60			0
60			0
60			0
60			0
60			0
60			0
57.5	0
57.5	0
57.5	0
57.5	0
57.5	0
57.5	0
57.5	0
57.5	0
57.5	0
55.5				0
55.5				0
55.5				0
55.5				0
55.5				0
55.5				0
55.5				0
55.5				0
55.5				0

## Sheet: Figure 3C
	Survival						Temperature																			Clinical Score
	WT + Isotype + 9E9	WT + αIFNAR-1 + 9E9					WT + Isotype + 9E9								WT + αIFNAR-1 + 9E9											Time (m)	WT (LCMV) + Isotype + 9E9								WT (LCMV) + αIFNAR-1 + 9E9
30	1					0	0	0	0	0	0	0	0		0	0	0	0	0	0	0					0	0	0	0	0	0	0	0		0	0	0	0	0	0	0
30	1					10	-3	-2.8	-3	-3.5	-3.9	-2.5	-2.9		0	0	-1.5	-1	-0.2	0	0					10	2	5	2	2	2	4	2		0	1	0	0	0	0	0
30	1					20	-3.9	-4	-3.5	-4	-4.5	-4.5	-3.9		0	0	-1.5	-1	-0.5	0.2	0.2					15	4	3	4	5	4	4	3		0	1	2	2	0	0	0
30	1					30	-4.8	-4.5	-5.5	-5.2	-6	-6	-4.8		0	0	-1	-1	0	0	0					20	7	5	6	7	7	5	5		0	0	1	2	1	0	1
30	1					40									0	0	-0.5	0.6	-0.8	0.1	0.3					25	8	8	7	7	7	6	7		0	0	2	0	0	0	1
25	1																									30	8	8	8	8	8	8	8		0	0	0	0	0	0	0
25	1																																		0	0	0	0	0	0	0
60		0
60		0
60		0
60		0
60		0
60		0
60		0
60

## Sheet: Figure 3D
	Survival								Body Temperature
Time	Naive + 9E9	LCMV + 9E9 ( 1 d.p.i.)	LCMV + 9E9 ( 3 d.p.i.)	LCMV + 9E9 ( 6 d.p.i.)	LCMV + 9E9 ( 9 d.p.i.)				Naive + 9E9								LCMV + 9E9 ( 1 d.p.i.)								LCMV + 9E9 ( 3 d.p.i.)								LCMV + 9E9 ( 6 d.p.i.)								LCMV + 9E9 ( 9 d.p.i.)
15		1						0	0	0	0	0	0	0			0	0	0	0	0	0			0	0	0	0	0	0			0	0	0	0	0	0			0	0	0	0	0	0
20		1						5	0	0	-0.5	-0.5	0	0			-3	-2	-3	-2.5	-2	-2.5			-2	-2	-3	-2	-2	-2			-2	-1	-2	-1	-1	-1			0	-1	0	0	0	0
20		1						10	0	1	-1	-0.5	-0.2	-0.1			-3	-2.5	-3	-3	-3	-3			-3	-3	-3	-3	-3	-3			-3	-2	-2	-2	-1	-1			-1	-1	0	0	-1	-1
20		1						15	0	0	0	-0.3	-0.1	0			-3	-5	-4	-3	-3.5	-5			-3	-5	-4	-3	-4	-4			-4	-3	-4	-2	-2	-3			-1	-1.5	-1	-1	-1.5	-2
25		1	1	1				20	0	0	0	0	-0.5	0			-5	-6.5	-5	-4	-4	-6.5			-5		-5	-4	-3	-4			-5	-3	-5	-1	-1	-3			-1	-1.5	-1	-1	-1.5	-2
25		1	1	1				30	0	0	0		0	0																											-0.5	-0.5	-0.5	0	0	0
20			1
30			1
30			1
30			1
60	0
60	0
60	0
60	0
60	0
60	0
55				0
55				0
55				0
55				0
55
55
57					0
57					0
57					0
57					0
57					0
57					0
[truncated: 31 more columns]

## Sheet: Figure 4A
	Naive							VSV-Infected
IFN-α (pg/mL)	5	5	5	5	5	5		22782.4	27583	27463.6	22055.5	23497.8	26553.8
IFN-β (pg/mL)	33	33	33	33	33	33		73.08	92.04	108.62	168.12	81.58	174

## Sheet: Figure 4B
Survival							Temperature																		Clinical Score
Time	Naive + 9E9	VSV-Infected + 9E9				Time	Naive + 9E9								VSV-Infected + 9E9										WT (VSV) + Isotype							WT (VSV) + 9E9
20		1				0	0	0	0	0	0	0			0	0	0	0	0	0					0	0	0	0	0	0		0	0	0	0	0	0
15		1				5	0	0	-0.5	-0.5	0	0			-2	-2	-1	-1.5	-3	-3					0	0	0	0	0	0		2	2	3	2	1	2
15		1				10	0	0	-0.5	-0.5	0	0			-3	-3	-3	-4.5	-5	-4					0	0	0	0	0	0		4	5	4	3	4	5
20		1				20	0	0	-1	-0.5	-0.2	-1			-7.5	-7.5	-8	-6	-5	-5.5					0	0	0	0	0	0		7	8	8	7	6	6
20		1				30	0	0	0	-0.3	-0.1	0													0	0	0	0	0	0		8	8	8	8	8	8
20		1				40	0	0	0	0	-0.5	0													0	0	0	0	0	0
60	0																								0	0	0	0	0	0
60	0
60	0
60	0
60	0
60	0

## Sheet: Figure 4C
	Survival										Temperature
Time	WT (LCMV-Docile) + 9E9	FcγRIV−/− (LCMV-Docile) + 9E9	WT (HSV-1) + 9E9	FcγRIV−/− (HSV-1) + 9E9	WT (Infleunza) + 9E9	FcγRIV−/− (Influenza) + 9E9						WT (LCMV-Docile) + 9E9								FcγRIV−/− (LCMV-Docile) + 9E9								WT (HSV-1) + 9E9								FcγRIV−/− (HSV-1) + 9E9								WT (Infleunza) + 9E9
25					1						0	0	0	0	0	0				0	0	0	0	0				0	0	0	0	0	0			0	0	0	0	0	0			0	0	0	0	0	0
25					1						10	-2.5	-1	-3.5	-2.3	-1.5				-0.5	0.5	-0.5	-0.5	-1				-2	-1	-1	-1	-2	-2			0	0	-0.5	-0.5	0	0			-2	-2.5	-2.4	-3.5	-2.5	-4
25					1						20	-3	-3.5	-6	-3.5	-4.1				0	0	0	-0.5	0				-3.5	-3	-2.8	-3.8	-4.5	-4			0	0	-1	-0.5	-0.2	-1			-4.5	-4.9	-3.5	-6	-5	-6.5
25					1						25	-6	-3.5		-6.5	-6				0	-0.5	-0.5	0	0				-5.5	-4.5	-3.2	-2.8	-4.5	-5.5			0	0	0	-0.3	-0.1	0
25					1						30									0	0	0	0	0												0	0	0	0	-0.5	0
20					1
20
20	1
25	1
25	1
25	1
30	1		1
30			1
30			1
30			1
30
60		0
60		0
60		0
60		0
60		0
60
60
60
58.5				0
58.5				0
58.5				0
58.5				0
58.5				0
58.5				0
56			0			0
56			0			0
56						0
56						0
56						0
56						0
56

[truncated: 53 more sheets: Figure 5B, Figure 5C, Figure 5E, Figure 5F, Figure 6A, Figure 6B, Figure 6C, Figure 6D, Figure 6G, Figure 7A, Figure 7B, Figure 7C, Figure 8A, Figure 8B, Figure 8C, Figure 8D, Figure 9A, Figure 9B, Figure 9C, Figure 10B …]
